# Supplementary material for: The Klebsiella pneumoniae ter Operon Enhances Stress Tolerance
Source: Infect Immun. 2023 Jan 18;91(2):e00559-22. doi: 10.1128/iai.00559-22 (PMC9933665; doi:10.1128/iai.00559-22)
Supplement: Supplemental file 3 — Source data. Download iai.00559-22-s0003.xlsx, XLSX file, 0.1 MB [file iai.00559-22-s0003.xlsx]

## Sheet: Figure 1A
Mouse	Strain	Urine CFU/mL	Bladder CFU	Kidney CFU		Limit of detection = 19 CFU
UTI21	NTUH-K2044	2500	96000	4600
UTI22	NTUH-K2044	19	2400	19
UTI23	NTUH-K2044	24000	19	24600000
UTI24	NTUH-K2044	400	400000	200
UTI26	NTUH-K2044	154600	60000	19
UTI27	NTUH-K2044	19	19	14000
UTI28	NTUH-K2044	600000	22000	19
UTI29	NTUH-K2044	1240000	56000	19
M178	NTUH-K2044	19	2755	122000
M179	NTUH-K2044	19	16200	19
M180	NTUH-K2044	26600	140	19
M181	NTUH-K2044	60980	26600	19
M182	NTUH-K2044	19	13800	19		.
M183	NTUH-K2044	259	9790	19
M184	NTUH-K2044	3197100	44300	19
M185	NTUH-K2044	19	3141	19
M186	NTUH-K2044	205960	2440	20
M187	NTUH-K2044	2240000	66400	19
UTI21	NTUH-K2044ΔterC	3400	20000	19
UTI22	NTUH-K2044ΔterC	400	19	19
UTI23	NTUH-K2044ΔterC	19	19	3400000
UTI24	NTUH-K2044ΔterC	19	19	19
UTI26	NTUH-K2044ΔterC	5400	19	19
UTI27	NTUH-K2044ΔterC	19	19	16000
UTI28	NTUH-K2044ΔterC	1800000	19	19
UTI29	NTUH-K2044ΔterC	360000	19	19
M178	NTUH-K2044ΔterC	4540000	1620	682000
M179	NTUH-K2044ΔterC	2180	19	20
M180	NTUH-K2044ΔterC	17700	19	19
M181	NTUH-K2044ΔterC	20	19	19
M182	NTUH-K2044ΔterC	3110000	19	894000
M183	NTUH-K2044ΔterC	580	19	19
M184	NTUH-K2044ΔterC	12900	19	19
M185	NTUH-K2044ΔterC	5725	19	19
M186	NTUH-K2044ΔterC	40	19	19
M187	NTUH-K2044ΔterC	19	19	40

## Sheet: Figure 1B
Mouse	Urine	Bladder	Kidney
UTI21	0.354978	-0.459802	-2.16257
UTI22	1.54475	-1.88002
UTI23	-2.88002		-0.638017
UTI24	-1.10187	-4.10187	-0.800838
UTI26	-1.23538	-3.27796
UTI27			0.279431
UTI28	0.69856	-2.84223
UTI29	-0.31568	-3.248
M178	5.6513	0.0423947	1.02043
M179	2.3327	-2.65776	0.295278
M180	0.0960929	-0.594373
M181	-3.21116	-2.87313
M182	5.48701	-2.58812	4.94559
M183	0.62313	-2.43903
M184	-2.12117	-3.09465
M185	2.75202	-1.94531
M186	-3.43872	-1.83563	0.250725
M187	-4.79849	-3.27041	0.596308

## Sheet: Figure 2A
i. MIC			ii. Kill curve (fraction recovered)																v. 4 hour survival (fraction recovered)
NTUH-K2044	NTUH-K2044ΔterC		Time (min)	NTUH-K2044							NTUH-K2044ΔterC								NTUH-K2044pEmpty	NTUH-K2044ΔterCpEmpty	NTUH-K2044ΔterCpTerZ-F
128	64		0	1	1	1	1	1	1	1	1	1	1	1	1	1	1		0.000611	5.53e-07	2.2e-06
256	64		1	0.655172	0.6	1.5	0.846154	1	1.25	0.235294	0.772727	0.094118	0.92	0.130769	0.125	0.85	0.133333		2.11e-06	2.08e-07	3.23e-07
256	64		15	0.37931	0.866667	0.75	0.769231	0.777778	1	0.0120588	0.409091	0.000647	1	0.138462	0.1	0.125	0.009333		2.56e-06	9.47e-07	7.55e-06
512	256		30	0.241379	0.533333	0.7	0.092308	0.138889	0.8125	0.0035294	0.104545	0.000353	0.116	0.017692	0.010833	0.01	0.000767		0.000561	8.78e-07	1.98e-05
256	128		45	0.0551724	1	0.1	0.115385	0.111111	0.10625	0.0038235	0.072727	4.71e-05	0.068	0.007692	0.007917	0.006	0.0004		3.48e-06	6.63e-07	1.49e-06
			60	0.0551724	0.4	0.11	0.013077	0.077778	0.016875	0.0052941	0.009091	7.06e-06	0.0108	0.000162	0.005833	0.001	7.7e-05		0.000147	1.19e-06	3.73e-06
			120	0.0006207	0.16	0.05	0.000923	0.015556	0.001	0.0002941	0.000955	4.12e-05	0.00104	1.15e-05	0.000542	4e-05	3e-06		8.75e-05	5.07e-07	3.12e-06
			240	6.9e-06	0.126667	0.006	6.92e-06	7.78e-05	1.25e-05	2.93e-07	3e-06	1.12e-05	7.2e-05	1.54e-06	8.75e-06	5e-07	3.32e-07

## Sheet: Figure 2B
i. MIC			ii. Kill curve (fraction recovered)																v. 4 hour survival (fraction recovered)
NTUH-K2044	NTUH-K2044ΔterC		Time (min)	NTUH-K2044							NTUH-K2044ΔterC								NTUH-K2044pEmpty	NTUH-K2044ΔterCpEmpty	NTUH-K2044ΔterCpTerZ-F
0.25	0.25		0	1	1	1	1	1	1	1	1	1	1	1	1	1	1		0.00137	0.000814	0.0015
0.125	0.125		1	0.8182	0.6667	0.09	0.8947	0.6875	0.128571	0.947368	0.6	0.5769	0.018333	0.1103	0.48	0.003571	0.06		0.000519	0.000195	0.000628
0.25	0.25		15	0.3636	0.05	0.17	0.1053	0.1188	0.092857	0.063158	0.0933	0.0108	0.015833	0.0621	0.06	0.001286	0.008		0.001358	0.000681	0.001667
0.125	0.125		30	0.0795	0.0117	0.015	0.0842	0.075	0.016429	0.063158	0.0667	0.0081	0.01	0.0124	0.0124	0.001071	0.0011		0.000276	6e-05	0.00021
0.125	0.125		45	0.0591	0.0079	0.017	0.0195	0.0563	0.011429	0.012632	0.05	0.0069	0.001667	0.0076	0.0112	0.001	0.0009		0.000719	0.000859	0.002813
			60	0.0636	0.0058	0.015	0.0289	0.0194	0.014286	0.010526	0.0107	0.0046	0.002083	0.0052	0.0084	0.000107	0.00105		0.005676	0.004381	0.004828
			120	0.0341	0.0079	0.018	0.0105	0.01	0.001357	0.009474	0.0063	0.0069	0.00175	0.0007	0.0008	8.57e-05	0.00115		0.000697	0.000383	0.000312
			240	0.025	0.0005		0.0111	0.0056	0.001786	0.008421	0.005	0.0005		0.0005	0.0006	2.14e-06	0.0007

## Sheet: Figure 2C
i. MIC			ii. Kill curve (fraction recovered)																v. 4 hour survival (fraction recovered)
NTUH-K2044	NTUH-K2044ΔterC		Time (min)	NTUH-K2044							NTUH-K2044ΔterC								NTUH-K2044pEmpty	NTUH-K2044ΔterCpEmpty	NTUH-K2044ΔterCpTerZ-F
16	16		0	1	1	1	1	1	1	1	1	1	1	1	1	1	1		0.0579	0.00571	0.00125
32	32		1	1.29412	1.22581	1.48148	0.909091	1	0.2875	0.695652	0.761905	1.16667	0.16	0.5	0.966667	0.13913	0.823529		0.057778	0.000538	0.00872
32	32		15	0.970588	0.322581	0.137037	0.409091	0.677419	0.0875	0.608696	0.380952	0.0625	0.103333	0.125	0.433333	0.078261	0.764706		0.09	0.0006	0.01
16	16		30	0.061765	0.1	0.114815	0.636364	0.16129	0.0875	0.217391	0.00619	0.0075	0.011	0.125	0.143333	0.1	0.529412		0.052273	0.00189	0.0127
32	32		45	0.064706	0.007419	0.12963	0.363636	0.151613	0.02125	0.521739	0.005238	0.000792	0.007667	0.091667	0.103333	0.052174	0.529412		0.020476	0.000113	0.00722
			60	0.035294	0.007097	0.118519	0.409091	0.106452	0.02	0.347826	0.007143	0.000625	0.011	0.083333	0.11	0.013913	0.470588		0.014444	3.06e-05	0.0171
			120	0.05	0.005806	0.122222	0.409091	0.0387097	0.015	0.391304	0.004762	0.000542	0.001033	0.00625	0.007	0.000609	0.111765		0.002881	5e-05	0.00811
			240	0.055882	0.010323	0.066667	0.15	0.0354839	0.02	0.121739	0.004762	0.000542	0.0009	0.0005	0.0004	0.000522	0.024706

## Sheet: Figure 2D
i. MIC			ii. Kill curve (fraction recovered)																v. 4 hour survival (fraction recovered)
NTUH-K2044	NTUH-K2044ΔterC		Time (min)	NTUH-K2044							NTUH-K2044ΔterC								NTUH-K2044pEmpty	NTUH-K2044ΔterCpEmpty	NTUH-K2044ΔterCpTerZ-F
0.0625	0.0625		0	1	1	1	1	1	1	1	1	1	1	1	1	1	1		0.007568	9.72e-05	0.000348
0.3125	0.3125		1	0.888889	1.1	0.5	0.0714286	0.2	0.952381	0.571429	1.21429	0.333333	0.454545	0.02	0.012174	0.357143	0.833333		0.003095	0.000474	0.00417
0.3125	0.3125		15	0.944444	0.0007333	0.0007188	2.57e-05	0.0001273	0.104762	0.285714	0.142857	0.000286	5.2e-05	4e-06	0.001522	0.000121	0.000239		0.123333	0.00971	0.00105
2.5	2.5		30	0.0388889	1.93e-05	0.0003125	4.9e-06	3.82e-05	0.0619048	0.0428571	0.014286	1.7e-05	4.5e-05	3.43e-07	0.000104	6.8e-05	7.8e-05		0.747	0.306	0.308
2.5	1.25		45	0.0388889	2.4e-05	0.0004375	1.1e-06	2.55e-05	0.0380952	0.0078571	0.000107	1.1e-05	7e-06	3.43e-07	8.7e-05	6.1e-05	8.3e-05		0.00833	0.000138	0.000865
			60	0.0033333	1.3e-05	1.56e-05	3e-07	4.18e-05	0.0071429	0.0039286	1.1e-05	9e-06	6e-06	3.43e-07	0.000183	8.9e-05	9.4e-05		0.0155	0.000276	0.00224
			120	6e-07	4.3e-06	3.13e-05	3e-07	4.18e-05	0.0033333	0.0003571	1e-06	1e-06	1e-06	3.43e-07	7e-05	6.8e-05	1.4e-05		0.00571	0.000607	0.00015
			240	5.53e-07	2.7e-06	1.25e-05	2.84e-07	2.91e-05	0.0038095	7.86e-05	2e-06	1e-06	3e-06	3.43e-07	9.1e-05	7.1e-05	1.2e-05

## Sheet: Figure 3A
μM Te	NTUH-K2044				NTUH-K2044ΔterC			KPPR1
10	82.99	87.11	63.88	17.57	9.87	11.93	10.27	11.27	8.58	14.5
2	96.4	95.4	62.52	56.34	24.42	9.92	30.81	12.74	8.85	14.84
0.4	94.47	94.84	77.34	80.8	44.52	18.15	51.53	44.95	42.46	50.25
0.08	100.14	95.95	100.17	97.83	69.84	52.1	94.41	87.55	88.11	65.43
0.016	99.45	95.95	105.28	95.83	90.66	100.67	97.3	94.29	94.19	86.68
0.0032	97.23	94.11	103.58	100.54	101.8	101.51	96.76	96.34	102.63	98.31
0	100	100	100	100	100	100	100	100	100	100

## Sheet: Figure 4
Fold change norm RFU	NTUH-K2044pEmpty						NTUH-K2044ΔterCpEmpty						NTUH-K2044ΔterCpTerZ-F
Control	1.00798	1.12096	1.16524	0.94341	1.06623	1.06605	1.02503	1.16812	1.12452	0.977473	1.13813	1.34499	1.03059	1.07527	1.17868	0.928676	1.0299	1.19675
K2TeO3	1.48579	1.84988	1.73175	1.52347	1.77855	1.64818	1.44776	1.66014	1.72238	1.52687	1.71784	1.9231	1.55238	1.6565	1.69206	1.46599	1.73154	1.59675
PmB	1.27652	1.54897	1.46274	1.28228	1.19461	1.44495	1.34408	1.39485	1.56619	1.45531	1.13752	1.71372	1.90628	2.3931	2.13335	1.63569	1.65881	1.69631

## Sheet: Figure S1A
OD600	Urine									M9 + 0.4% glucose
Time (hr)	NTUH-K2044pEmpty			NTUH-K2044ΔterCpEmpty			NTUH-K2044ΔterCpTerZ-F			NTUH-K2044pEmpty			NTUH-K2044ΔterCpEmpty			NTUH-K2044ΔterCpTerZ-F
0	0.017	0.003	0.007	0.011	0.006	0.003	0.012	0.008	0.006	0.008	0.01	0.005	0.004	0.006	0.018	0.01	0.012	0.015
0.25	0.017	0.004	0.008	0.011	0.006	0.003	0.011	0.014	0.005	0.009	0.01	0.005	0.004	0.006	0.018	0.01	0.011	0.016
0.5	0.02	0.007	0.01	0.012	0.007	0.004	0.011	0.01	0.005	0.009	0.011	0.005	0.005	0.007	0.021	0.011	0.011	0.016
0.75	0.018	0.007	0.01	0.013	0.008	0.006	0.012	0.01	0.005	0.009	0.011	0.005	0.005	0.008	0.02	0.011	0.012	0.016
1	0.02	0.008	0.01	0.014	0.009	0.008	0.013	0.012	0.007	0.008	0.011	0.004	0.005	0.007	0.02	0.011	0.013	0.016
1.25	0.022	0.012	0.014	0.018	0.013	0.01	0.014	0.013	0.009	0.009	0.011	0.005	0.005	0.007	0.021	0.011	0.013	0.016
1.5	0.028	0.019	0.021	0.024	0.019	0.016	0.017	0.016	0.012	0.009	0.011	0.006	0.005	0.008	0.021	0.011	0.013	0.016
1.75	0.039	0.032	0.034	0.035	0.03	0.027	0.02	0.018	0.016	0.01	0.011	0.006	0.006	0.01	0.022	0.012	0.013	0.017
2	0.058	0.055	0.051	0.054	0.049	0.046	0.027	0.023	0.021	0.012	0.013	0.007	0.007	0.011	0.024	0.013	0.014	0.016
2.25	0.085	0.088	0.085	0.081	0.08	0.073	0.038	0.033	0.034	0.013	0.015	0.008	0.009	0.013	0.025	0.015	0.016	0.017
2.5	0.123	0.125	0.118	0.112	0.107	0.114	0.056	0.049	0.049	0.016	0.017	0.01	0.011	0.015	0.027	0.016	0.017	0.019
2.75	0.167	0.173	0.166	0.147	0.144	0.146	0.081	0.067	0.071	0.018	0.019	0.012	0.013	0.018	0.029	0.018	0.018	0.021
3	0.21	0.218	0.208	0.191	0.182	0.185	0.109	0.095	0.101	0.022	0.024	0.017	0.017	0.022	0.034	0.021	0.021	0.023
3.25	0.288	0.293	0.288	0.274	0.246	0.237	0.149	0.13	0.133	0.029	0.03	0.023	0.023	0.029	0.039	0.026	0.026	0.028
3.5	0.426	0.42	0.427	0.437	0.369	0.365	0.209	0.197	0.191	0.038	0.038	0.03	0.03	0.037	0.047	0.032	0.032	0.031
3.75	0.582	0.581	0.591	0.623	0.572	0.555	0.314	0.331	0.308	0.052	0.051	0.041	0.04	0.05	0.058	0.041	0.039	0.037
4	0.729	0.736	0.746	0.782	0.759	0.729	0.479	0.544	0.486	0.074	0.072	0.059	0.056	0.066	0.073	0.053	0.05	0.046
4.25	0.856	0.87	0.878	0.927	0.918	0.883	0.652	0.74	0.667	0.114	0.105	0.084	0.078	0.092	0.094	0.073	0.068	0.058
4.5	0.976	0.993	0.993	1.056	1.052	1.018	0.795	0.893	0.814	0.187	0.169	0.131	0.117	0.14	0.13	0.112	0.092	0.074
4.75	1.082	1.104	1.102	1.171	1.174	1.131	0.937	1.027	0.934	0.304	0.275	0.21	0.184	0.234	0.207	0.192	0.14	0.104
5	1.17	1.21	1.198	1.279	1.29	1.242	1.037	1.145	1.045	0.457	0.42	0.328	0.302	0.374	0.334	0.318	0.236	0.186
5.25	1.253	1.303	1.283	1.374	1.395	1.34	1.127	1.246	1.141	0.622	0.585	0.469	0.454	0.539	0.493	0.473	0.386	0.327
5.5	1.328	1.383	1.359	1.459	1.486	1.429	1.211	1.34	1.231	0.786	0.745	0.61	0.606	0.688	0.655	0.626	0.546	0.491
5.75	1.389	1.46	1.428	1.539	1.566	1.51	1.294	1.421	1.322	0.964	0.909	0.755	0.753	0.835	0.8	0.776	0.699	0.639
6	1.451	1.529	1.501	1.603	1.638	1.585	1.374	1.495	1.4	1.159	1.096	0.929	0.91	0.995	0.96	0.939	0.857	0.768
6.25	1.499	1.589	1.561	1.669	1.702	1.647	1.437	1.556	1.472	1.36	1.286	1.117	1.094	1.166	1.127	1.129	1.032	0.912
6.5	1.545	1.642	1.607	1.725	1.758	1.705	1.501	1.616	1.534	1.571	1.478	1.317	1.288	1.351	1.307	1.336	1.233	1.078
6.75	1.589	1.693	1.659	1.77	1.81	1.758	1.556	1.671	1.598	1.767	1.67	1.511	1.486	1.541	1.488	1.539	1.425	1.248
7	1.635	1.741	1.699	1.811	1.856	1.804	1.611	1.723	1.648	1.951	1.856	1.697	1.674	1.727	1.667	1.728	1.618	1.415
7.25	1.676	1.785	1.744	1.856	1.899	1.849	1.659	1.767	1.695	2.119	2.016	1.869	1.858	1.895	1.832	1.916	1.809	1.58
7.5	1.718	1.827	1.784	1.894	1.937	1.893	1.696	1.809	1.741	2.263	2.165	2.021	2.02	2.063	1.979	2.079	1.975	1.752
7.75	1.753	1.865	1.819	1.931	1.972	1.929	1.737	1.849	1.781	2.387	2.301	2.159	2.161	2.207	2.127	2.221	2.124	1.901
8	1.794	1.906	1.86	1.964	2.006	1.968	1.776	1.887	1.815	2.494	2.414	2.281	2.293	2.335	2.25	2.352	2.264	2.039
8.25	1.823	1.94	1.896	1.998	2.038	1.999	1.811	1.924	1.849	2.584	2.523	2.386	2.408	2.445	2.363	2.468	2.383	2.159
8.5	1.858	1.973	1.93	2.029	2.067	2.03	1.848	1.96	1.883	2.647	2.603	2.482	2.507	2.546	2.451	2.563	2.491	2.263
8.75	1.889	2.007	1.962	2.054	2.094	2.06	1.882	1.99	1.915	2.689	2.663	2.558	2.592	2.619	2.536	2.651	2.587	2.362
9	1.919	2.032	1.988	2.082	2.123	2.088	1.911	2.019	1.947	2.703	2.709	2.61	2.647	2.676	2.599	2.717	2.651	2.447
9.25	1.945	2.06	2.014	2.108	2.147	2.116	1.938	2.05	1.971	2.683	2.718	2.64	2.685	2.704	2.638	2.772	2.704	2.508
9.5	1.976	2.087	2.045	2.134	2.172	2.139	1.97	2.079	1.999	2.658	2.7	2.652	2.711	2.722	2.661	2.811	2.745	2.572
9.75	2.002	2.109	2.067	2.155	2.194	2.165	2	2.109	2.025	2.624	2.673	2.649	2.722	2.735	2.669	2.83	2.759	2.622
10	2.032	2.137	2.094	2.174	2.212	2.185	2.017	2.129	2.05	2.588	2.637	2.629	2.72	2.741	2.66	2.824	2.76	2.663
10.25	2.056	2.16	2.118	2.194	2.236	2.211	2.042	2.153	2.072	2.562	2.61	2.615	2.699	2.725	2.654	2.823	2.763	2.728
10.5	2.08	2.184	2.141	2.212	2.255	2.233	2.063	2.173	2.09	2.553	2.587	2.591	2.679	2.708	2.64	2.815	2.747	2.764
10.75	2.101	2.205	2.165	2.232	2.278	2.254	2.085	2.192	2.111	2.559	2.576	2.585	2.673	2.708	2.626	2.787	2.72	2.754
11	2.127	2.226	2.18	2.249	2.296	2.275	2.104	2.208	2.126	2.574	2.581	2.585	2.678	2.72	2.621	2.76	2.697	2.733
11.25	2.149	2.247	2.206	2.266	2.314	2.292	2.121	2.228	2.142	2.592	2.603	2.604	2.699	2.739	2.628	2.741	2.68	2.723
11.5	2.173	2.266	2.22	2.277	2.329	2.313	2.135	2.242	2.158	2.602	2.616	2.611	2.71	2.75	2.636	2.733	2.679	2.714
11.75	2.19	2.285	2.24	2.294	2.344	2.327	2.15	2.255	2.168	2.602	2.621	2.623	2.703	2.752	2.646	2.725	2.673	2.707
12	2.204	2.303	2.252	2.302	2.358	2.34	2.162	2.27	2.179	2.612	2.633	2.641	2.712	2.758	2.659	2.729	2.678	2.706
12.25	2.223	2.32	2.275	2.314	2.371	2.357	2.177	2.282	2.192	2.602	2.625	2.638	2.697	2.757	2.656	2.727	2.678	2.706
12.5	2.243	2.332	2.29	2.323	2.381	2.373	2.186	2.299	2.204	2.602	2.628	2.641	2.693	2.759	2.655	2.731	2.68	2.708
12.75	2.249	2.348	2.302	2.336	2.393	2.382	2.202	2.312	2.211	2.602	2.629	2.64	2.698	2.757	2.653	2.733	2.679	2.709
13	2.266	2.359	2.317	2.34	2.401	2.39	2.21	2.323	2.222	2.615	2.637	2.646	2.693	2.764	2.657	2.734	2.676	2.711
13.25	2.276	2.37	2.325	2.348	2.41	2.401	2.222	2.334	2.23	2.617	2.641	2.643	2.695	2.766	2.657	2.733	2.681	2.712
13.5	2.289	2.383	2.34	2.354	2.418	2.412	2.225	2.342	2.239	2.623	2.646	2.651	2.698	2.772	2.659	2.735	2.681	2.712
13.75	2.299	2.392	2.346	2.361	2.425	2.419	2.241	2.353	2.242	2.635	2.66	2.656	2.708	2.78	2.664	2.74	2.686	2.719
14	2.311	2.403	2.355	2.365	2.43	2.427	2.246	2.361	2.25	2.649	2.674	2.667	2.721	2.793	2.68	2.747	2.69	2.718
14.25	2.315	2.414	2.365	2.37	2.435	2.432	2.253	2.367	2.257	2.668	2.695	2.683	2.736	2.806	2.697	2.755	2.699	2.731
14.5	2.319	2.418	2.373	2.375	2.441	2.438	2.262	2.374	2.265	2.677	2.698	2.689	2.742	2.816	2.699	2.755	2.701	2.731
14.75	2.334	2.428	2.382	2.378	2.447	2.445	2.267	2.379	2.27	2.691	2.716	2.706	2.754	2.83	2.716	2.768	2.71	2.741
15	2.341	2.436	2.389	2.38	2.451	2.45	2.275	2.387	2.275	2.694	2.717	2.711	2.758	2.83	2.721	2.774	2.718	2.748
15.25	2.344	2.442	2.396	2.385	2.455	2.455	2.277	2.397	2.28	2.712	2.732	2.721	2.769	2.842	2.737	2.78	2.727	2.756
15.5	2.353	2.449	2.401	2.391	2.458	2.458	2.285	2.4	2.285	2.723	2.743	2.737	2.784	2.851	2.748	2.785	2.734	2.763
15.75	2.364	2.455	2.407	2.394	2.464	2.465	2.291	2.407	2.288	2.732	2.753	2.744	2.786	2.858	2.755	2.784	2.73	2.771
16	2.37	2.458	2.409	2.395	2.464	2.471	2.297	2.415	2.294	2.742	2.76	2.753	2.796	2.864	2.765	2.779	2.733	2.773
16.25	2.374	2.462	2.418	2.398	2.469	2.476	2.303	2.419	2.297	2.754	2.774	2.76	2.801	2.872	2.772	2.786	2.735	2.779
16.5	2.388	2.468	2.425	2.403	2.472	2.479	2.308	2.423	2.299	2.758	2.775	2.77	2.814	2.875	2.778	2.778	2.736	2.775
16.75	2.395	2.473	2.429	2.401	2.474	2.481	2.308	2.429	2.304	2.765	2.781	2.775	2.818	2.88	2.786	2.782	2.739	2.778
17	2.399	2.479	2.435	2.404	2.474	2.484	2.312	2.432	2.307	2.773	2.787	2.785	2.824	2.881	2.793	2.786	2.742	2.776
17.25	2.394	2.483	2.435	2.409	2.475	2.486	2.313	2.436	2.312	2.776	2.79	2.785	2.828	2.885	2.797	2.792	2.746	2.782
17.5	2.401	2.485	2.438	2.41	2.477	2.49	2.317	2.436	2.311	2.78	2.791	2.791	2.831	2.887	2.803	2.802	2.746	2.789
17.75	2.407	2.488	2.439	2.411	2.483	2.492	2.322	2.444	2.317	2.786	2.79	2.794	2.839	2.9	2.804	2.805	2.75	2.795
18	2.414	2.496	2.447	2.413	2.486	2.493	2.325	2.448	2.323	2.795	2.808	2.804	2.851	2.908	2.806	2.808	2.754	2.8
18.25	2.417	2.499	2.451	2.414	2.489	2.494	2.331	2.451	2.322	2.807	2.82	2.813	2.858	2.92	2.811	2.815	2.759	2.803
18.5	2.423	2.502	2.454	2.418	2.492	2.496	2.335	2.456	2.324	2.818	2.832	2.823	2.874	2.93	2.812	2.821	2.766	2.812
18.75	2.428	2.503	2.456	2.418	2.492	2.497	2.336	2.46	2.329	2.836	2.846	2.836	2.888	2.941	2.82	2.833	2.775	2.81
19	2.434	2.511	2.459	2.421	2.493	2.499	2.34	2.463	2.331	2.847	2.857	2.847	2.898	2.956	2.826	2.842	2.784	2.825
19.25	2.432	2.512	2.462	2.42	2.493	2.499	2.34	2.467	2.333	2.859	2.867	2.858	2.911	2.968	2.835	2.852	2.792	2.828
19.5	2.436	2.513	2.465	2.422	2.495	2.501	2.348	2.47	2.336	2.88	2.884	2.874	2.927	2.983	2.847	2.858	2.804	2.834
19.75	2.442	2.515	2.47	2.424	2.499	2.503	2.347	2.475	2.341	2.894	2.898	2.888	2.943	2.995	2.857	2.867	2.807	2.843
20	2.443	2.52	2.471	2.426	2.5	2.506	2.359	2.48	2.341	2.912	2.915	2.903	2.956	3.009	2.866	2.88	2.817	2.851
20.25	2.448	2.521	2.477	2.431	2.501	2.507	2.359	2.479	2.345	2.926	2.926	2.92	2.974	3.028	2.88	2.891	2.829	2.856
20.5	2.455	2.526	2.477	2.428	2.504	2.512	2.361	2.483	2.348	2.939	2.939	2.932	2.987	3.04	2.891	2.897	2.838	2.866
20.75	2.454	2.528	2.481	2.431	2.505	2.512	2.363	2.486	2.352	2.954	2.956	2.945	3.005	3.051	2.906	2.912	2.851	2.872
21	2.459	2.532	2.486	2.432	2.509	2.514	2.365	2.492	2.352	2.97	2.963	2.956	3.018	3.068	2.919	2.928	2.861	2.886
21.25	2.464	2.534	2.487	2.436	2.511	2.519	2.373	2.493	2.356	2.984	2.983	2.97	3.033	3.082	2.93	2.939	2.871	2.896
21.5	2.466	2.536	2.49	2.439	2.516	2.518	2.372	2.498	2.361	3.002	3	2.987	3.049	3.096	2.943	2.955	2.892	2.903
21.75	2.467	2.539	2.491	2.441	2.517	2.523	2.375	2.498	2.36	3.019	3.017	2.999	3.064	3.113	2.957	2.971	2.898	2.919
22	2.469	2.539	2.497	2.445	2.519	2.523	2.373	2.501	2.364	3.036	3.034	3.014	3.084	3.129	2.967	2.979	2.916	2.93
22.25	2.473	2.542	2.5	2.446	2.52	2.529	2.385	2.504	2.364	3.054	3.051	3.027	3.1	3.144	2.98	2.995	2.929	2.942
22.5	2.479	2.544	2.498	2.445	2.52	2.531	2.379	2.505	2.369	3.07	3.067	3.048	3.121	3.158	2.995	3.008	2.942	2.952
22.75	2.482	2.549	2.5	2.451	2.521	2.533	2.39	2.508	2.371	3.083	3.082	3.059	3.136	3.175	3.005	3.021	2.956	2.97
23	2.484	2.551	2.506	2.451	2.526	2.533	2.388	2.512	2.372	3.102	3.1	3.078	3.152	3.191	3.022	3.036	2.966	2.976
23.25	2.492	2.553	2.508	2.455	2.526	2.537	2.393	2.515	2.374	3.117	3.113	3.093	3.168	3.208	3.036	3.046	2.978	2.991
23.5	2.489	2.552	2.509	2.457	2.53	2.543	2.394	2.518	2.378	3.132	3.129	3.108	3.182	3.219	3.05	3.063	2.991	3.001
23.75	2.492	2.558	2.514	2.459	2.534	2.543	2.398	2.521	2.381	3.146	3.139	3.124	3.197	3.234	3.064	3.072	3.002	3.011
24	2.499	2.563	2.516	2.463	2.536	2.545	2.401	2.524	2.383	3.162	3.157	3.139	3.216	3.249	3.08	3.087	3.014	3.025

## Sheet: Figure S1B
AUC	NTUH-K2044pEmpty					NTUH-K2044ΔterCpEmpty					NTUH-K2044ΔterCpTerZ-F
M9	37.93	39.07	35.96	49.05	43.57	40.55	39.88	41.45	49.43	46.97	35.94	41.21	39.68	48.33	46.7
Urine	43.82	39.12	41.25	44.53	46.45	44.84	42.17	45.94	50.83	48.73	42.12	41.89	45.31	51.81	44.34

[truncated: 6 more sheets: Figure S1C, Figure S1D, Figure S2A-H, Figure S2I, Figure S3A, Figure S3B]
